# Supplementary material for: Beryllium10: a free and simple tool for creating and managing group safety data sheets
Source: J Cheminform. 2014 Mar 20;6:6. doi: 10.1186/1758-2946-6-6 (PMC3998190; doi:10.1186/1758-2946-6-6)
Supplement: Additional file 1 — Berylium10 Version 2.3, Build 1078. This archive contains both the Windows and Linux binaries, and all further files required to use Beryllium10 together with some sample safety data sheets. [file 1758-2946-6-6-S1.zip]

Archive with 29 entries (25 files):
- beryllium10.dat
- beryllium10.desktop
- Beryllium10.exe
- config/
- config/beryllium10.png
- config/beryllium_de.mo
- config/beryllium_en.mo
- config/config.xml
- config/hazards_de.xml
- config/hazards_en.xml
- config/precaution_de.xml
- config/precaution_en.xml
- config/risks_de.xml
- config/risks_en.xml
- config/securities_de.xml
- config/securities_en.xml
- config/templates_de.xml
- config/templates_en.xml
- database/
- database/database.xml
- examples/
- examples/determination of nitrate in vegetables.be
- examples/solvents for hplc.be
- examples/synthesis of acetylsalicylic acid.be
- licenses/
- licenses/glibc_license.txt
- licenses/GNU General Public License V3.txt
- licenses/wxwidgets_license.txt
- uBeryllium10
