# Supplementary material for: Beryllium10: a free and simple tool for creating and managing group safety data sheets
Source: J Cheminform. 2014 Mar 20;6:6. doi: 10.1186/1758-2946-6-6 (PMC3998190; doi:10.1186/1758-2946-6-6)
Supplement: Additional file 1 — Berylium10 Version 2.3, Build 1078. This archive contains both the Windows and Linux binaries, and all further files required to use Beryllium10 together with some sample safety data sheets. [file 1758-2946-6-6-S1.zip › config/risks_de.xml]

<?xml version="1.0" encoding="iso-8859-1"?>
<risks>
  <sentence number="1">In trockenem Zustand explosionsgefährlich.</sentence>
  <sentence number="2">Durch Schlag, Reibung, Feuer und andere Zündquellen explosionsgefährlich.</sentence>
  <sentence number="3">Durch Schlag, Reibung, Feuer und andere Zündquellen besonders explosionsgefährlich.</sentence>
  <sentence number="4">Bildet hochempfindliche explosionsgefährliche Metallverbindungen.</sentence>
  <sentence number="5">Beim Erwärmen explosionsfähig.</sentence>
  <sentence number="6">Mit und ohne Luft explosionsfähig.</sentence>
  <sentence number="7">Kann Brand verursachen.</sentence>
  <sentence number="8">Feuergefahr bei Berührung mit brennbaren Stoffen.</sentence>
  <sentence number="9">Explosionsgefahr bei Mischung mit brennbaren Stoffen.</sentence>
  <sentence number="10">Entzündlich.</sentence>
  <sentence number="11" needless="10">Leichtentzündlich.</sentence>
  <sentence number="12" needless="10,11">Hochentzündlich.</sentence>
  <sentence number="14">Reagiert heftig mit Wasser.</sentence>
  <sentence number="15">Reagiert mit Wasser unter Bildung leicht entzündlicher Gase.</sentence>
  <sentence number="16">Explosionsgefährlich in Mischung mit brandfördernden Stoffen.</sentence>
  <sentence number="17">Selbstentzündlich an der Luft.</sentence>
  <sentence number="18">Bei Gebrauch Bildung explosionsfähiger /leicht-entzündlicher Dampf-Luftgemische möglich.</sentence>
  <sentence number="19">Kann explosionsfähige Peroxide bilden.</sentence>
  <sentence number="20">Gesundheitsschädlich beim Einatmen.</sentence>
  <sentence number="21">Gesundheitsschädlich bei Berührung mit der Haut.</sentence>
  <sentence number="22">Gesundheitsschädlich beim Verschlucken.</sentence>
  <sentence number="23">Giftig beim Einatmen.</sentence>
  <sentence number="24">Giftig bei Berührung mit der Haut.</sentence>
  <sentence number="25">Giftig beim Verschlucken.</sentence>
  <sentence number="26">Sehr giftig beim Einatmen.</sentence>
  <sentence number="27">Sehr giftig bei Berührung mit der Haut.</sentence>
  <sentence number="28">Sehr giftig beim Verschlucken.</sentence>
  <sentence number="29">Entwickelt bei Berührung mit Wasser giftige Gase.</sentence>
  <sentence number="30">Kann bei Gebrauch leicht entzündlich werden.</sentence>
  <sentence number="31">Entwickelt bei Berührung mit Säure giftige Gase.</sentence>
  <sentence number="32">Entwickelt bei Berührung mit Säure sehr giftige Gase.</sentence>
  <sentence number="33">Gefahr kumulativer Wirkungen.</sentence>
  <sentence number="34">Verursacht Verätzungen.</sentence>
  <sentence number="35">Verursacht schwere Verätzungen.</sentence>
  <sentence number="36">Reizt die Augen.</sentence>
  <sentence number="37">Reizt die Atmungsorgane.</sentence>
  <sentence number="38">Reizt die Haut.</sentence>
  <sentence number="39">Ernste Gefahr irreversiblen Schadens.</sentence>
  <sentence number="40">Verdacht auf krebserzeugende Wirkung.</sentence>
  <sentence number="41">Gefahr ernster Augenschäden.</sentence>
  <sentence number="42">Sensibilisierung durch Einatmen möglich.</sentence>
  <sentence number="43">Sensibilisierung durch Hautkontakt möglich.</sentence>
  <sentence number="44">Explosionsgefahr bei Erhitzen unter Einschluss.</sentence>
  <sentence number="45">Kann Krebs erzeugen.</sentence>
  <sentence number="46">Kann vererbbare Schäden verursachen.</sentence>
  <sentence number="48">Gefahr ernster Gesundheitsschäden bei längerer Exposition.</sentence>
  <sentence number="49">Kann Krebs erzeugen beim Einatmen.</sentence>
  <sentence number="50">Sehr giftig für Wasserorganismen.</sentence>
  <sentence number="51">Giftig für Wasserorganismen.</sentence>
  <sentence number="52">Schädlich für Wasserorganismen.</sentence>
  <sentence number="53">Kann in Gewässern längerfristig schädliche Wirkungen haben.</sentence>
  <sentence number="54">Giftig für Pflanzen.</sentence>
  <sentence number="55">Giftig für Tiere.</sentence>
  <sentence number="56">Giftig für Bodenorganismen.</sentence>
  <sentence number="57">Giftig für Bienen.</sentence>
  <sentence number="58">Kann längerfristig schädliche Wirkungen auf die Umwelt haben.</sentence>
  <sentence number="59">Gefährlich für die Ozonschicht.</sentence>
  <sentence number="60">Kann die Fortpflanzungsfähigkeit beeinträchtigen.</sentence>
  <sentence number="61">Kann das Kind im Mutterleib schädigen.</sentence>
  <sentence number="62">Kann möglicherweise die Fortpflanzungsfähigkeit beeinträchtigen.</sentence>
  <sentence number="63">Kann das Kind im Mutterleib möglicherweise schädigen.</sentence>
  <sentence number="64">Kann Säuglinge über die Muttermilch schädigen.</sentence>
  <sentence number="65">Gesundheitsschädlich: Kann beim Verschlucken Lungenschäden verursachen.</sentence>
  <sentence number="66">Wiederholter Kontakt kann zu spröder oder rissiger Haut führen.</sentence>
  <sentence number="67">Dämpfe können Schläfrigkeit und Benommenheit verursachen.</sentence>
  <sentence number="68">Irreversibler Schaden möglich.</sentence>
  <sentence number="14/15">Reagiert heftig mit Wasser unter Bildung hochentzündlicher Gase.</sentence>
  <sentence number="15/29">Reagiert mit Wasser unter Bildung giftiger und hochentzündlicher Gase.</sentence>
  <sentence number="20/21">Gesundheitsschädlich beim Einatmen und bei Berührung mit der Haut.</sentence>
  <sentence number="20/22">Gesundheitsschädlich beim Einatmen und Verschlucken.</sentence>
  <sentence number="20/21/22">Gesundheitsschädlich beim Einatmen, Verschlucken und Berührung mit der Haut.</sentence>
  <sentence number="21/22">Gesundheitsschädlich bei Berührung mit der Haut und beim Verschlucken.</sentence>
  <sentence number="23/24">Giftig beim Einatmen und bei Berührung mit der Haut.</sentence>
  <sentence number="23/25">Giftig beim Einatmen und Verschlucken.</sentence>
  <sentence number="23/24/25">Giftig beim Einatmen, Verschlucken und Berührung mit der Haut.</sentence>
  <sentence number="24/25">Giftig bei Berührung mit der Haut und beim Verschlucken.</sentence>
  <sentence number="26/27">Sehr giftig beim Einatmen und bei Berührung mit der Haut.</sentence>
  <sentence number="26/28">Sehr giftig beim Einatmen und Verschlucken.</sentence>
  <sentence number="26/27/28">Sehr giftig beim Einatmen, Verschlucken und Berührung mit der Haut.</sentence>
  <sentence number="27/28">Sehr giftig bei Berührung mit der Haut und beim Verschlucken.</sentence>
  <sentence number="36/37">Reizt die Augen und die Atmungsorgane.</sentence>
  <sentence number="36/38">Reizt die Augen und die Haut.</sentence>
  <sentence number="36/37/38">Reizt die Augen, Atmungsorgane und die Haut.</sentence>
  <sentence number="37/38">Reizt die Atmungsorgane und die Haut.</sentence>
  <sentence number="39/23">Giftig: ernste Gefahr irreversiblen Schadens durch Einatmen</sentence>
  <sentence number="39/24">Giftig: ernste Gefahr irreversiblen Schadens bei Berührung mit der Haut.</sentence>
  <sentence number="39/25">Giftig: ernste Gefahr irreversiblen Schadens durch Verschlucken.</sentence>
  <sentence number="39/23/24">Giftig: ernste Gefahr irreversiblen Schadens durch Einatmen und bei Berührung mit der Haut.</sentence>
  <sentence number="39/23/25">Giftig: ernste Gefahr irreversiblen Schadens durch Einatmen und durch Verschlucken.</sentence>
  <sentence number="39/24/25">Giftig: ernste Gefahr irreversiblen Schadens bei Berührung mit der Haut und durch Verschlucken.</sentence>
  <sentence number="39/23/24/25">Giftig: ernste Gefahr irreversiblen Schadens durch Einatmen, Berührung mit der Haut und durch Verschlucken.</sentence>
  <sentence number="39/26">Sehr giftig: ernste Gefahr irreversiblen Schadens durch Einatmen.</sentence>
  <sentence number="39/27">Sehr giftig: ernste Gefahr irreversiblen Schadens bei Berührung mit der Haut.</sentence>
  <sentence number="39/28">Sehr giftig: ernste Gefahr irreversiblen Schadens durch Verschlucken.</sentence>
  <sentence number="39/26/27">Sehr giftig: ernste Gefahr irreversiblen Schadens durch Einatmen und bei Berührung mit der Haut.</sentence>
  <sentence number="39/26/28">Sehr giftig: ernste Gefahr irreversiblen Schadens durch Einatmen und durch Verschlucken.</sentence>
  <sentence number="39/27/28">Sehr giftig: ernste Gefahr irreversiblen Schadens bei Berührung mit der Haut und durch Verschlucken.</sentence>
  <sentence number="39/26/27/28">Sehr giftig: ernste Gefahr irreversiblen Schadens durch Einatmen, Berührung mit der Haut und durch Verschlucken.</sentence>
  <sentence number="42/43">Sensibilisierung durch Einatmen und Hautkontakt möglich.</sentence>
  <sentence number="48/20">Gesundheitsschädlich: Gefahr ernster Gesundheitsschäden bei längerer Exposition durch Einatmen.</sentence>
  <sentence number="48/21">Gesundheitsschädlich: Gefahr ernster Gesundheitsschäden bei längerer Exposition durch Berührung mit der Haut.</sentence>
  <sentence number="48/22">Gesundheitsschädlich: Gefahr ernster Gesundheitsschäden bei längerer Exposition durch Verschlucken.</sentence>
  <sentence number="48/20/21">Gesundheitsschädlich: Gefahr ernster Gesundheitsschäden bei längerer Exposition durch Einatmen und durch Berührung mit der Haut</sentence>
  <sentence number="48/20/22">Gesundheitsschädlich: Gefahr ernster Gesundheitsschäden bei längerer Exposition durch Einatmen und durch Verschlucken.</sentence>
  <sentence number="48/21/22">Gesundheitsschädlich: Gefahr ernster Gesundheitsschäden bei längerer Exposition durch Berührung mit der Haut und durch Verschlucken.</sentence>
  <sentence number="48/20/21/22">Gesundheitsschädlich: Gefahr ernster Gesundheitsschäden bei längerer Exposition durch Einatmen, Berührung mit der Haut und durch Verschlucken.</sentence>
  <sentence number="48/23">Giftig: Gefahr ernster Gesundheitsschäden bei längerer Exposition durch Einatmen.</sentence>
  <sentence number="48/24">Giftig: Gefahr ernster Gesundheitsschäden bei längerer Exposition durch Berührung mit der Haut.</sentence>
  <sentence number="48/25">Giftig: Gefahr ernster Gesundheitsschäden bei längerer Exposition durch Verschlucken.</sentence>
  <sentence number="48/23/24">Giftig: Gefahr ernster Gesundheitsschäden bei längerer Exposition durch Einatmen und durch Berührung mit der Haut.</sentence>
  <sentence number="48/23/25">Giftig: Gefahr ernster Gesundheitsschäden bei längerer Exposition durch Einatmen und durch Verschlucken.</sentence>
  <sentence number="48/24/25">Giftig: Gefahr ernster Gesundheitsschäden bei längerer Exposition durch Berührung mit der Haut und durch Verschlucken.</sentence>
  <sentence number="48/23/24/25">Giftig: Gefahr ernster Gesundheitsschäden bei längerer Exposition durch Einatmen, Berührung mit der Haut und durch Verschlucken.</sentence>
  <sentence number="50/53">Sehr giftig für Wasserorganismen, kann in Gewässern längerfristig schädliche Wirkungen haben.</sentence>
  <sentence number="51/53">Giftig für Wasserorganismen, kann in Gewässern längerfristig schädliche Wirkungen haben.</sentence>
  <sentence number="52/53">Schädlich für Wasserorganismen, kann in Gewässern längerfristig schädliche Wirkungen haben.</sentence>
  <sentence number="68/20">Gesundheitsschädlich: Möglichkeit irreversiblen Schadens durch Einatmen.</sentence>
  <sentence number="68/21">Gesundheitsschädlich: Möglichkeit irreversiblen Schadens bei Berührung mit der Haut.</sentence>
  <sentence number="68/22">Gesundheitsschädlich: Möglichkeit irreversiblen Schadens durch Verschlucken.</sentence>
  <sentence number="68/20/21">Gesundheitsschädlich: Möglichkeit irreversiblen Schadens durch Einatmen und bei Berührung mit der Haut.</sentence>
  <sentence number="68/20/22">Gesundheitsschädlich: Möglichkeit irreversiblen Schadens durch Einatmen und durch Verschlucken.</sentence>
  <sentence number="68/21/22">Gesundheitsschädlich: Möglichkeit irreversiblen Schadens bei Berührung mit der Haut und durch Verschlucken.</sentence>
  <sentence number="68/20/21/22">Gesundheitsschädlich: Möglichkeit irreversiblen Schadens durch Einatmen, Berührung mit der Haut und durch Verschlucken.</sentence>
</risks>
