# Supplementary material for: Beryllium10: a free and simple tool for creating and managing group safety data sheets
Source: J Cheminform. 2014 Mar 20;6:6. doi: 10.1186/1758-2946-6-6 (PMC3998190; doi:10.1186/1758-2946-6-6)
Supplement: Additional file 1 — Berylium10 Version 2.3, Build 1078. This archive contains both the Windows and Linux binaries, and all further files required to use Beryllium10 together with some sample safety data sheets. [file 1758-2946-6-6-S1.zip › config/securities_de.xml]

<?xml version="1.0" encoding="iso-8859-1"?>
<securities>
  <sentence number="1">Unter Verschluss aufbewahren.</sentence>
  <sentence number="2">Darf nicht in die Hände von Kindern gelangen.</sentence>
  <sentence number="3">Kühl aufbewahren.</sentence>
  <sentence number="4">Von Wohnplätzen fernhalten.</sentence>
  <sentence number="5">Unter ... aufbewahren. (geeignete Flüssigkeit vom Hersteller anzugeben)</sentence>
  <sentence number="6">Unter ... aufbewahren. (inertes Gas vom Hersteller anzugeben)</sentence>
  <sentence number="7">Behälter dicht geschlossen halten.</sentence>
  <sentence number="8">Behälter trocken halten.</sentence>
  <sentence number="9">Behälter an einem gut gelüfteten Ort aufbewahren.</sentence>
  <sentence number="10">Inhalt feucht halten.</sentence>
  <sentence number="11">Zutritt von Luft verhindern.</sentence>
  <sentence number="12">Behälter nicht gasdicht verschließen.</sentence>
  <sentence number="13">Von Nahrungsmitteln, Getränken und Futtermitteln fernhalten.</sentence>
  <sentence number="14">Von ... fernhalten. (inkompatible Substanzen vom Hersteller anzugeben)</sentence>
  <sentence number="15">Vor Hitze schützen.</sentence>
  <sentence number="16">Von Zündquellen fernhalten - Nicht rauchen.</sentence>
  <sentence number="17">Von brennbaren Stoffen fernhalten.</sentence>
  <sentence number="18">Behälter mit Vorsicht öffnen und handhaben.</sentence>
  <sentence number="20">Bei der Arbeit nicht essen und trinken.</sentence>
  <sentence number="21">Bei der Arbeit nicht rauchen.</sentence>
  <sentence number="22">Staub nicht einatmen.</sentence>
  <sentence number="23">Gas/Rauch/Dampf/Aerosol nicht einatmen. (geeignete Bezeichnungen vom Hersteller anzugeben)</sentence>
  <sentence number="23.1">Gas nicht einatmen.</sentence>
  <sentence number="23.2">Rauch nicht einatmen.</sentence>
  <sentence number="23.3">Dampf nicht einatmen.</sentence>
  <sentence number="23.4">Aerosol nicht einatmen.</sentence>
  <sentence number="24">Berührung mit der Haut vermeiden.</sentence>
  <sentence number="25">Berührung mit den Augen vermeiden.</sentence>
  <sentence number="26">Bei Berührung mit den Augen gründlich mit Wasser abspülen und Arzt konsultieren.</sentence>
  <sentence number="27">Beschmutzte, getränkte Kleidung sofort ausziehen.</sentence>
  <sentence number="28">Bei Berührung mit der Haut sofort abwaschen mit viel ... (vom Hersteller anzugeben)</sentence>
  <sentence number="28.1">Bei Berührung mit der Haut sofort mit viel Wasser abwaschen.</sentence>
  <sentence number="29">Nicht in die Kanalisation gelangen lassen.</sentence>
  <sentence number="30">Niemals Wasser hinzugießen.</sentence>
  <sentence number="31">Von explosionsfähigen Stoffen fernhalten</sentence>
  <sentence number="33">Maßnahmen gegen elektrostatische Aufladung treffen.</sentence>
  <sentence number="34">Schlag und Reibung vermeiden.</sentence>
  <sentence number="35">Abfälle und Behälter müssen in gesicherter Weise beseitigt werden.</sentence>
  <sentence number="36">Bei der Arbeit geeignete Schutzkleidung tragen.</sentence>
  <sentence number="37">Geeignete Schutzhandschuhe tragen.</sentence>
  <sentence number="38">Bei unzureichender Belüftung Atemschutzgerät anlegen.</sentence>
  <sentence number="39">Schutzbrille tragen.</sentence>
  <sentence number="40">Fußboden und verunreinigte Gegenstände mit ... reinigen. (Material vom Hersteller anzugeben)</sentence>
  <sentence number="41">Explosions- und Brandgase nicht einatmen.</sentence>
  <sentence number="42">Beim Räuchern/Versprühen geeignetes Atemschutzgerät anlegen. (Bezeichnung vom Hersteller anzugeben)</sentence>
  <sentence number="43">Zum Löschen ... verwenden. (vom Hersteller anzugeben)(wenn Wasser die Gefahr erhöht, anfügen: Kein Wasser verwenden)</sentence>
  <sentence number="43.1">Zum Löschen Pulverlöschmittel verwenden. Kein Wasser verwenden.</sentence>
  <sentence number="44">Bei Unwohlsein ärztlichen Rat einholen.</sentence>
  <sentence number="45">Bei Unfall oder Unwohlsein sofort Arzt hinzuziehen.</sentence>
  <sentence number="46">Bei Verschlucken sofort ärztlichen Rat einholen.</sentence>
  <sentence number="47">Nicht bei Temperaturen über ... °C aufbewahren. (vom Hersteller anzugeben)</sentence>
  <sentence number="48">Feucht halten mit ... (vom Hersteller anzugeben)</sentence>
  <sentence number="49">Nur im Originalbehälter aufbewahren.</sentence>
  <sentence number="50">Nicht mischen mit ... (vom Hersteller anzugeben)</sentence>
  <sentence number="51">Nur in gut belüfteten Bereichen verwenden.</sentence>
  <sentence number="52">Nicht großflächig für Wohn- und Aufenthaltsräume zu verwenden.</sentence>
  <sentence number="53">Exposition vermeiden - vor Gebrauch besondere Anweisungen einholen. - Nur für den berufsmäßigen Verwender -.</sentence>
  <sentence number="56">Dieses Produkt und seinen Behälter der Problemabfallentsorgung zuführen.</sentence>
  <sentence number="57">Zur Vermeidung einer Kontamination der Umwelt geeigneten Behälter verwenden.</sentence>
  <sentence number="59" hide="1">Information zur Wiederverwendung/Wiederverwertung beim Hersteller/Lieferanten erfragen.</sentence>
  <sentence number="60">Dieses Produkt und sein Behälter sind als gefährlicher Abfall zu entsorgen.</sentence>
  <sentence number="61">Freisetzung in die Umwelt vermeiden.</sentence>
  <sentence number="62">Bei Verschlucken kein Erbrechen herbeiführen. Sofort ärztlichen Rat einholen und Verpackung oder dieses Etikett vorzeigen.</sentence>
  <sentence number="63">Bei Unfall durch Einatmen: Verunfallten an die frische Luft bringen und ruhigstellen.</sentence>
  <sentence number="64">Bei Verschlucken Mund mit Wasser ausspülen (Nur wenn Verunfallter bei Bewusstsein ist).</sentence>
  <sentence number="1/2">Unter Verschluss und für Kinder unzugänglich aufbewahren.</sentence>
  <sentence number="3/7">Behälter dicht geschlossen halten und an einem kühlen Ort aufbewahren.</sentence>
  <sentence number="3/9/14">An einem kühlen, gut gelüfteten Ort, entfernt von ... aufbewahren. (die Stoffe, mit denen Kontakt vermieden werden muss, sind vom Hersteller anzugeben)</sentence>
  <sentence number="3/9/14/49">Nur im Originalbehälter an einem kühlen, gut gelüfteten Ort, entfernt von ... aufbewahren. (die Stoffe, mit denen Kontakt vermieden werden muss, sind vom Hersteller anzugeben)</sentence>
  <sentence number="3/9/49">Nur im Originalbehälter an einem kühlen, gut gelüfteten Ort aufbewahren.</sentence>
  <sentence number="3/14">An einem kühlen, von ... entfernten Ort aufbewahren. (die Stoffe, mit denen Kontakt vermieden werden muss, sind vom Hersteller anzugeben)</sentence>
  <sentence number="7/8">Behälter trocken und dicht geschlossen halten.</sentence>
  <sentence number="7/9">Behälter dicht geschlossen an einem gut gelüfteten Ort aufbewahren.</sentence>
  <sentence number="7/47">Behälter dicht geschlossen und nicht bei Temperaturen über ... °C aufbewahren. (vom Hersteller anzugeben)</sentence>
  <sentence number="20/21">Bei der Arbeit nicht essen, trinken oder rauchen.</sentence>
  <sentence number="24/25">Berührung mit den Augen und der Haut vermeiden.</sentence>
  <sentence number="27/28">Bei Berührung mit der Haut beschmutzte, getränkte Kleidung sofort ausziehen und Haut sofort abwaschen mit viel ... .(vom Hersteller anzugeben)</sentence>
  <sentence number="29/35">Nicht in die Kanalisation gelangen lassen; Abfälle und Behälter müssen in gesicherter Weise beseitigt werden.</sentence>
  <sentence number="29/56">Nicht in die Kanalisation gelangen lassen; dieses Produkt und seinen Behälter der Problemabfallentsorgung zuführen.</sentence>
  <sentence number="36/37">Bei der Arbeit geeignete Schutzhandschuhe und Schutzkleidung tragen.</sentence>
  <sentence number="36/37/39">Bei der Arbeit geeignete Schutzkleidung, Schutzhandschuhe und Schutzbrille tragen.</sentence>
  <sentence number="36/39">Bei der Arbeit geeignete Schutzkleidung und Schutzbrille tragen.</sentence>
  <sentence number="37/39">Bei der Arbeit geeignete Schutzhandschuhe und Schutzbrille tragen.</sentence>
  <sentence number="47/49">Nur im Originalbehälter bei einer Temperatur von nicht über ... °C aufbewahren. (vom Hersteller anzugeben)</sentence>
</securities>
