# Supplementary material for: Beryllium10: a free and simple tool for creating and managing group safety data sheets
Source: J Cheminform. 2014 Mar 20;6:6. doi: 10.1186/1758-2946-6-6 (PMC3998190; doi:10.1186/1758-2946-6-6)
Supplement: Additional file 1 — Berylium10 Version 2.3, Build 1078. This archive contains both the Windows and Linux binaries, and all further files required to use Beryllium10 together with some sample safety data sheets. [file 1758-2946-6-6-S1.zip › config/securities_en.xml]

<?xml version="1.0" encoding="iso-8859-1"?>
<securities>
  <sentence number="1">Keep locked up.</sentence>
  <sentence number="2">Keep out of the reach of children.</sentence>
  <sentence number="3">Keep in a cool place.</sentence>
  <sentence number="4">Keep away from living quarters.</sentence>
  <sentence number="5">Keep contents under appropriate liquid (see MSDS).</sentence>
  <sentence number="5.1">Keep contents under water.</sentence>
  <sentence number="5.2">Keep contents under petroleum.</sentence>
  <sentence number="5.3">Keep contents under paraffin oil.</sentence>
  <sentence number="5A">Keep contents under paraffin oil.</sentence>
  <sentence number="5B">Keep contents under petroleum.</sentence>
  <sentence number="5C">Keep contents under protecting liquid.</sentence>
  <sentence number="6">Keep under inert gas (see MSDS).</sentence>
  <sentence number="6.1">Keep contents under nitrogen.</sentence>
  <sentence number="6.2">Keep contents under argon.</sentence>
  <sentence number="6.3">Keep contents under carbon dioxide.</sentence>
  <sentence number="6A">Keep contents under protecting gas.</sentence>
  <sentence number="6B">Keep contents under nitrogen.</sentence>
  <sentence number="6C">Keep contents under argon.</sentence>
  <sentence number="7">Keep container tightly closed.</sentence>
  <sentence number="8">Keep container dry.</sentence>
  <sentence number="9">Keep container in a well-ventilated place.</sentence>
  <sentence number="10">Keep contents wet.</sentence>

  <sentence number="11">Keep air out.</sentence>
  <sentence number="12">Do not keep the container sealed.</sentence>
  <sentence number="13">Keep away from food, drink and animal foodstuffs.</sentence>
  <sentence number="14">Keep away from specified compounds (see MSDS).</sentence>
  <sentence number="14.1">Keep away from reducing agents, heavy metal compounds, acids and alkalies.</sentence>
  <sentence number="14.2">Keep away from oxidizing and acidic agents and heavy metal compounds.</sentence>
  <sentence number="14.3">Keep away from iron.</sentence>
  <sentence number="14.4">Keep away from water and lyes.</sentence>
  <sentence number="14.5">Keep away from acids.</sentence>
  <sentence number="14.6">Keep away from lyes.</sentence>
  <sentence number="14.7">Keep away from metals.</sentence>
  <sentence number="14.8">Keep away from oxidizing and acidic agents.</sentence>
  <sentence number="14.9">Keep away from combustible organic compounds.</sentence>
  <sentence number="14.10">Keep away from acids, reducing agents and combustible materials.</sentence>
  <sentence number="14.11">Keep away from combustible material.</sentence>
  <sentence number="15">Keep away from heat.</sentence>
  <sentence number="16">Keep away from sources of ignition - No smoking.</sentence>
  <sentence number="17">Keep away from combustible material.</sentence>
  <sentence number="18">Handle and open container with care.</sentence>
  <sentence number="20">When using do not eat or drink.</sentence>

  <sentence number="21">When using do not smoke.</sentence>
  <sentence number="22">Do not breathe dust.</sentence>
  <sentence number="23">Do not breathe gas/fumes/vapour/spray (see MSDS).</sentence>
  <sentence number="23.1">Do not breathe gas.</sentence>
  <sentence number="23.2">Do not breathe vapour.</sentence>
  <sentence number="23.3">Do not breathe spray.</sentence>
  <sentence number="23.4">Do not breathe fumes.</sentence>
  <sentence number="23.5">Do not breathe vapor/spray.</sentence>
  <sentence number="23A">Do not breath gas.</sentence>
  <sentence number="23B">Do not breath fumes.</sentence>
  <sentence number="23C">Do not breath spray.</sentence>
  <sentence number="24">Avoid contact with skin.</sentence>
  <sentence number="25">Avoid contact with eyes.</sentence>
  <sentence number="26">In case of contact with eyes, rinse immediately with plenty of water and seek medical advice.</sentence>
  <sentence number="27">Take off immediately all contaminated clothing.</sentence>
  <sentence number="28">After contact with skin, wash immediately with appropriate liquid (see MSDS).</sentence>
  <sentence number="28.1">After contact with skin, wash immediately with plenty of water.</sentence>
  <sentence number="28.2">After contact with skin, wash immediately with plenty of water and soap.</sentence>
  <sentence number="28.3">After contact with skin, wash immediately with plenty of water and soap, if possible also with polyethylene glycol 400.</sentence>
  <sentence number="28.4">After contact with skin, wash immediately with plenty of polyethylene glycol 300 and ethanol (2:1) and afterwards with plenty of water and soap.</sentence>
  <sentence number="28.5">After contact with skin, wash immediately with plenty of polyethylene glycol 400.</sentence>
  <sentence number="28.6">After contact with skin, wash immediately with plenty of polyethylene glycol 400 and afterwards clean with plenty of water.</sentence>
  <sentence number="28.7">After contact with skin, wash immediately with plenty of water and acidic soap.</sentence>
  <sentence number="28A">After contact with skin, wash immediately with plenty of  a 2% copper(II)-sulfate solution.</sentence>
  <sentence number="28B">After contact with skin, wash immediately with plenty of polyethylene glycol.</sentence>
  <sentence number="28C">After contact with skin, wash immediately with plenty of polyethylene glycol / ethanol (1:1).</sentence>
  <sentence number="28D">After contact with skin, wash immediately with plenty of water and soap.</sentence>
  <sentence number="29">Do not empty into drains.</sentence>
  <sentence number="30">Never add water to this product.</sentence>

  <sentence number="31">Keep away from explosive materials.</sentence>
  <sentence number="33">Take precautionary measures against static discharges.</sentence>
  <sentence number="34">Avoid strokes and frictions.</sentence>
  <sentence number="35">This material and its container must be disposed of in a safe way.</sentence>
  <sentence number="35.1">This material and its container must be disposed of by treating with a 2% sodium hydroxide solution.</sentence>
  <sentence number="36">Wear suitable protective clothing.</sentence>
  <sentence number="37">Wear suitable gloves.</sentence>
  <sentence number="38">In case of insufficient ventilation, wear suitable respiratory equipment.</sentence>
  <sentence number="39">Wear eye/face protection.</sentence>
  <sentence number="40">To clean the floor and all objects contaminated by this material, use appropriate liquid (see MSDS).</sentence>
  <sentence number="40.1">To clean the floor and contaminated objects, use water.</sentence>
  <sentence number="40A">To clean the floor and contaminated objects, use iodized active carbon.</sentence>

  <sentence number="41">In case of fire and/or explosion do not breathe fumes.</sentence>
  <sentence number="42">During fumigation/spraying wear suitable respiratory equipment.</sentence>
  <sentence number="43">In case of fire, use ... (indicate in the space the precise type of fire-fighting equipment. If water increases risk, add - 'Never use water')</sentence>
  <sentence number="43.1">In case of fire use water.</sentence>
  <sentence number="43.2">In case of fire use water or powder.</sentence>
  <sentence number="43.3">In case of fire use fire powder. Never use water.</sentence>
  <sentence number="43.4">In case of fire use carbon dioxide. Never use water.</sentence>
  <sentence number="43.6">In case of fire use sand. Never use water.</sentence>
  <sentence number="43.7">In case of fire use metal fire powder. Never use water.</sentence>
  <sentence number="43.8">In case of fire use sand, carbon dioxide or fire powder. Never use water.</sentence>
  <sentence number="43A">In case of fire use sand. Never use water.</sentence>
  <sentence number="44">If you feel unwell, seek medical advice immediately.</sentence>
  <sentence number="45">In case of accident or if you feel unwell, seek medical advice immediately.</sentence>
  <sentence number="46">If swallowed, seek medical advice immediately and show this container or label.</sentence>
  <sentence number="47">Keep at temperature not exceeding the specified temperature (see MSDS).</sentence>
  <sentence number="48">Keep wet with appropriate liquid (see MSDS).</sentence>
  <sentence number="48.1">Keep wet with water.</sentence>
  <sentence number="48A">Keep wet with water.</sentence>
  <sentence number="49">Keep only in the original container</sentence>
  <sentence number="50">Do not mix with specified compound (see MSDS).</sentence>
  <sentence number="50.1">Do not mix with acids.</sentence>
  <sentence number="50.2">Do not mix with lyes.</sentence>
  <sentence number="50.3">Do not mix with strong acids or lyes, nonferrous heavy metals and their salts.</sentence>

  <sentence number="51">Use only in well-ventilated areas.</sentence>
  <sentence number="52">Not recommended for interior use on large surface areas.</sentence>
  <sentence number="53">Avoid exposure - obtain special instructions before use.</sentence>
  <sentence number="56">Dispose of this material and its container at hazardous or special waste collection point.</sentence>
  <sentence number="57">Use appropriate container to avoid environmental contamination.</sentence>
  <sentence number="59" hide="1">Refer to manufacturer/supplier for information on recovery/recycling</sentence>
  <sentence number="60">This material and its container must be disposed of as hazardous waste.</sentence>

  <sentence number="61">Avoid release to the environment. Refer to special instructions / Safety data sheets.</sentence>
  <sentence number="62">If swallowed, do not induce vomiting: seek medical advice immediately and show this container or label.</sentence>
  <sentence number="63">In case of accident by inhalation: remove casualty to fresh air and keep at rest.</sentence>
  <sentence number="64">If swallowed, rinse mouth with water (only if the person is conscious).</sentence>

  <sentence number="1/2">Keep locked up and out of the reach of children.</sentence>
  <sentence number="3/7">Keep container tightly closed in a cool place.</sentence>
  <sentence number="3/9/14">Keep in a cool, well-ventilated place away from ... (incompatible materials to be indicated by the manufacturer)</sentence>
  <sentence number="3/9/14/49">Keep only in the original container in a cool, well-ventilated place away from ... (incompatible materials to be indicated by the manufacturer)</sentence>
  <sentence number="3/9/49">Keep only in the original container in a cool well-ventilated place.</sentence>
  <sentence number="3/14">Keep in a cool place away from ... (incompatible materials to be indicated by the manufacturer)</sentence>
  <sentence number="7/8">Keep container tightly closed and dry.</sentence>
  <sentence number="7/9">Keep container tightly closed and in a well-ventilated place.</sentence>
  <sentence number="7/47">Keep container tightly closed and at a temperature not exceeding ... �C (to be specified by the manufacturer).</sentence>
  <sentence number="20/21">When using do not eat, drink or smoke.</sentence>
  <sentence number="24/25">Avoid contact with skin and eyes.</sentence>
  <sentence number="27/28">Take off immediately all contaminated clothing. After contact with skin, wash immediately with plenty of ......(to be specified by the manufacturer)</sentence>
  <sentence number="29/35">Do not empty into drains. This material and its container must be disposed of in a safe way.</sentence>
  <sentence number="29/56">Do not empty into drains, dispose of this material and its container at hazardous or special waste collection point.</sentence>
  <sentence number="36/37">Wear suitable protective clothing and gloves.</sentence>
  <sentence number="36/37/39">Wear suitable protective clothing, gloves and eye/face protection.</sentence>
  <sentence number="36/39">Wear suitable protective clothing and eye/face protection.</sentence>
  <sentence number="37/39">Wear suitable gloves and eye/face protection.</sentence>
  <sentence number="47/49">Keep only in the original container at a temperature not exceeding ... �C (to be specified by the manufacturer)</sentence>
</securities>
