# Supplementary material for: Beryllium10: a free and simple tool for creating and managing group safety data sheets
Source: J Cheminform. 2014 Mar 20;6:6. doi: 10.1186/1758-2946-6-6 (PMC3998190; doi:10.1186/1758-2946-6-6)
Supplement: Additional file 1 — Berylium10 Version 2.3, Build 1078. This archive contains both the Windows and Linux binaries, and all further files required to use Beryllium10 together with some sample safety data sheets. [file 1758-2946-6-6-S1.zip › config/templates_de.xml]

<?xml version="1.0" encoding="iso-8859-1"?>
<!--   -->
<!-- Kategorien: danger   = Gefahren für Mensch und Umwelt -->
<!--             security = Schutzmaßnahmen -->
<!--             behavior = Verhalten im Gefahrenfall -->
<!--             dumping  = Entsorgung -->
<!--   -->
<templates>
  <template numbers="R17" category="security">Es darf nur unter Stickstoff- oder Edelgasatmosphäre gearbeitet werden.</template>
  <template numbers="R14/15" category="security">Kein Wasser hinzugeben und nur trockene Laborgeräte verwenden.</template>
  <template numbers="R40,45,49" category="danger">Bei dieser Substanz besteht Verdacht auf krebserzeugende Wirkung.</template>
  <template numbers="R50,50/53" category="danger">Diese Substanz ist sehr giftig für alle Wasserorganismen und kann in Gewässern längerfristig schädliche Wirkungen haben.</template>
  <template numbers="R51,51/53" category="danger">Diese Substanz ist giftig für alle Wasserorganismen und kann in Gewässern längerfristig schädliche Wirkungen haben.</template>
  <template numbers="R46" category="danger">Kann vererbbare Schäden verursachen.</template>
  <template numbers="R60,62" category="danger">Kann die Fortpflanzungsfähigkeit beeinträchtigen.</template>
  <template numbers="R61,63" category="danger">Kann das Kind im Mutterleib schädigen.</template>
  <template numbers="R64" category="danger">Kann Säuglinge über die Muttermilch schädigen.</template>
  <template numbers="R68,68/20,68/21,68/22,68/20/21,68/20/22,68/21/22,68/20/21/22" category="danger">Kann zu irreversiblen Schäden führen.</template>
  <template numbers="S29/35,29/56" category="dumping">Substanz nicht in die Kanalisation gelangen lassen.</template>
</templates>
