# Supplementary material for: Beryllium10: a free and simple tool for creating and managing group safety data sheets
Source: J Cheminform. 2014 Mar 20;6:6. doi: 10.1186/1758-2946-6-6 (PMC3998190; doi:10.1186/1758-2946-6-6)
Supplement: Additional file 1 — Berylium10 Version 2.3, Build 1078. This archive contains both the Windows and Linux binaries, and all further files required to use Beryllium10 together with some sample safety data sheets. [file 1758-2946-6-6-S1.zip › config/templates_en.xml]

<?xml version="1.0" encoding="iso-8859-1"?>
<!--   -->
<!-- Kategorien: danger   = Additional dangers for humans and environment -->
<!--             security = Protective measures and safety rules -->
<!--             behavior = Behaviour in case of danger and first aid -->
<!--             dumping  = Waste disposal -->
<!--   -->
<templates>
  <template numbers="R17" category="security">Only work under inert gases.</template>
  <template numbers="R14/15" category="security ">Do not add water and use dry laboratory equipment.</template>
  <template numbers="R40,45,49" category="danger">Evidence of a carcinogenic effect.</template>
  <template numbers="R50,50/53" category="danger">Very toxic to aquatic organisms, may cause long-term adverse effects in the aquatic environment.</template>
  <template numbers="R51,51/53" category="danger">Very toxic to aquatic organisms, may cause long-term adverse effects in the aquatic environment.</template>
  <template numbers="R46" category="danger">May cause inheritable genetic damage.</template>
  <template numbers="R60,62" category="danger">May impair fertility.</template>
  <template numbers="R61,63" category="danger">Possible risk of harm to the unborn child</template>
  <template numbers="R64" category="danger">May cause harm to breast-fed babies.</template>
  <template numbers="R68,68/20,68/21,68/22,68/20/21,68/20/22,68/21/22,68/20/21/22" category="danger">Possible risk of irreversible effects.</template>
  <template numbers="S29/35,29/56" category="dumping">Do not empty into drains.</template>
</templates>
